# Supplementary material for: Halicin: A New Horizon in Antibacterial Therapy against Veterinary Pathogens
Source: Antibiotics (Basel). 2024 May 27;13(6):492. doi: 10.3390/antibiotics13060492 (PMC11200678; doi:10.3390/antibiotics13060492)
Supplement: Supplementary file 1 [file antibiotics-13-00492-s001.zip]

Archive with 1 entries (1 files):
- antibiotics-2993544-supplementary.pdf
